# Supplementary material for: Analysis of Non-Volatile Compounds in Jasmine Tea and Jasmine Based on Metabolomics and Sensory Evaluation
Source: Foods. 2023 Oct 9;12(19):3708. doi: 10.3390/foods12193708 (PMC10572636; doi:10.3390/foods12193708)
Supplement: Supplementary file 1 [file foods-12-03708-s001.zip]

Archive with 1 entries (1 files):
- foods-2620484-supplementary.pdf
